# Supplementary material for: Evaluation of the BD Phoenix CPO Detect Panel for Detection and Classification of Carbapenemase Producing Enterobacterales
Source: Antibiotics (Basel). 2023 Jul 21;12(7):1215. doi: 10.3390/antibiotics12071215 (PMC10376851; doi:10.3390/antibiotics12071215)
Supplement: Supplementary file 1 [file antibiotics-12-01215-s001.zip]

Archive with 1 entries (1 files):
- antibiotics-2461548-supplementary.pdf
